# Supplementary material for: Revisiting the Dissolution of Praziquantel in Biorelevant Media and the Impact of Digestion of Milk on Drug Dissolution
Source: Pharmaceutics. 2022 Oct 19;14(10):2228. doi: 10.3390/pharmaceutics14102228 (PMC9609124; doi:10.3390/pharmaceutics14102228)
Supplement: Supplementary file 1 [file pharmaceutics-14-02228-s001.zip]

Archive with 1 entries (1 files):
- pharmaceutics-1901181-supplementary.pdf
